# Supplementary material for: T lymphocytes migrate upstream after completing the leukocyte adhesion cascade
Source: Cell Adh Migr. 2019 Mar 17;13(1):163–8. doi: 10.1080/19336918.2019.1587269 (PMC6527389; doi:10.1080/19336918.2019.1587269)
Supplement: Supplemental Material [file kcam-13-01-1587269-s001.zip]

Archive with 6 entries (6 files):
- Anderson_Supplement_Movie1.mp4
- Anderson_Supplement_Movie2.mp4
- Anderson_Supplement_Movie3.mp4
- Anderson_Supplement_Movie4.mp4
- Anderson_Supplement_Movie5.mp4
- Supplemental Materials Final.docx
